# Supplementary material for: Minor Allele Frequencies and Molecular Pathways Differences for SNPs Associated with Amyotrophic Lateral Sclerosis in Subjects Participating in the UKBB and 1000 Genomes Project
Source: J Clin Med. 2021 Jul 30;10(15):3394. doi: 10.3390/jcm10153394 (PMC8348602; doi:10.3390/jcm10153394)
Supplement: Supplementary file 1 [file jcm-10-03394-s001.zip]

Archive with 2 entries (2 files):
- Supplementary_1.txt
- Supplementary_2.xlsx
