# Supplementary material for: Minor Allele Frequencies and Molecular Pathways Differences for SNPs Associated with Amyotrophic Lateral Sclerosis in Subjects Participating in the UKBB and 1000 Genomes Project
Source: J Clin Med. 2021 Jul 30;10(15):3394. doi: 10.3390/jcm10153394 (PMC8348602; doi:10.3390/jcm10153394)
Supplement: Supplementary file 1 [file jcm-10-03394-s001.zip › Supplementary_1.txt]

rs10965547
rs13299098
rs16909739
rs12545856
rs3779745
rs7006305
rs34900989
rs6558649
rs59116317
rs11764012
rs13246478
rs7781480
rs3025140
rs62478340
rs1404409
rs12523914
rs10947784
rs58109844
rs62394294
rs75627711
rs58265209
rs11546322
rs35792547
rs111372208
rs34054556
rs17386541
rs12504325
rs12641961
rs72720732
rs62356534
rs6784987
rs112318239
rs34275104
rs73198801
rs13091964
rs71308190
rs67427142
rs34567530
rs5998746
rs34447415
rs11088842
rs144577031
rs13388441
rs139684593
rs10172854
rs113741508
rs1521861
rs12979328
rs4919873
rs2365172
rs8096663
rs11080734
rs72828872
rs36107109
rs7220998
rs12918803
rs1867792
rs75087678
rs67734791
rs72699330
rs7145863
rs2332432
rs12589082
rs76837824
rs11104284
rs4575343
rs905579
rs113715508
rs10830478
rs111312556
rs10508352
rs10509315
rs10795096
rs10906356
rs2154248
rs146866384
rs11594173
rs5775214
rs12749251
rs189257248
rs4649066
rs1141714
rs17494166
rs6666764
