# Supplementary material for: Minor Allele Frequencies and Molecular Pathways Differences for SNPs Associated with Amyotrophic Lateral Sclerosis in Subjects Participating in the UKBB and 1000 Genomes Project
Source: J Clin Med. 2021 Jul 30;10(15):3394. doi: 10.3390/jcm10153394 (PMC8348602; doi:10.3390/jcm10153394)
Supplement: Supplementary file 1 [file jcm-10-03394-s001.zip › Supplementary_2.xlsx]

## Sheet: 224Prot_MotifbreakR
AHR
AIRE
ALX1
ANDR
AP2A
AP2C
ARI5B
ARNT
ARNT2
ATF5
ATF6A
BACH1
BHE40
BRAC
CEBPE
CEBPG
CEBPZ
COE1
COT2
CRX
CTCF
CXXC1
DDIT3
DLX2
DLX3
E2F3
E2F6
EGR3
EHF
ELF1
ELF3
ELF5
ELK1
ELK4
ENOA
EPAS1
ERG
ERR1
ETS2
ETV4
ETV5
ETV7
EVI1
FLI1
FOSL1
FOXA1
FOXA2
FOXA3
FOXC1
FOXC2
FOXD1
FOXD3
FOXF1
FOXF2
FOXI1
FOXJ2
FOXJ3
FOXM1
FOXO1
FOXO3
FOXO4
FOXP2
FOXP3
FOXQ1
FUBP1
GABP1
GABP2
GABPA
GATA5
GCR
GFI1B
GLI2
HBP1
HEN1
HES1
HESX1
HIC1
HIF1A
HINFP
HMGA1
HMGA2
HNF1A
HNF1B
HNF4A
HNF6
HSF1
HXA13
HXA5
HXA7
HXA9
HXB6
HXB7
HXB8
HXC6
HXC8
HXD4
HXD9
IRF1
IRF2
IRF3
IRF4
IRF5
IRF7
IRF8
IRF9
KLF3
KLF6
KLF8
LEF1
LHX2
LHX3
MAFG
MAZ
MBD2
MECP2
MEF2A
MITF
MLXPL
MSX2
MTF1
MYF6
MZF1
NF2L1
NFAC2
NFAC3
NFAC4
NFE2
NFIA
NFIB
NFIC
NFIX
NFYA
NFYB
NFYC
NKX21
NKX22
NKX25
NKX31
NKX32
NR0B1
NR1D1
NR1H2
NR1H4
NR1I3
NR2C2
NR2E3
NR2F6
NR4A3
NR5A2
OTX2
P73
PAX5
PAX8
PBX1
PBX2
PBX3
PIT1
PKNX1
PLAG1
PLAL1
PO3F1
PO3F2
PO6F1
PPARD
PPARG
PRGR
PROP1
PRRX1
PRRX2
REST
RFX2
RORA
RORG
RUNX1
RUNX2
RUNX3
RXRA
RXRG
SMAD1
SMAD2
SMAD3
SMAD4
SOX10
SOX15
SOX18
SOX4
SOX5
SOX9
SP1
SP2
SP3
SP4
SPI1
SPIB
SRY
STA5A
STA5B
STAT3
STAT4
STAT6
STF1
TAL1
TBX2
TBX3
TBX5
TCF7
TEAD1
TEAD3
TEAD4
TFCP2
USF1
USF2
VDR
YBOX1
ZBTB4
ZBTB6
ZEB1
ZEP2
ZFHX3
ZN148
ZN219
ZN238
ZN350
ZN423
